# Supplementary material for: Early Prediction of Biliary Atresia Using Combi-Elastography in Infants ≤ 60 Days of Age
Source: Diagnostics (Basel). 2026 Feb 13;16(4):571. doi: 10.3390/diagnostics16040571 (PMC12939678; doi:10.3390/diagnostics16040571)
Supplement: Supplementary file 1 [file diagnostics-16-00571-s001.zip]

Archive with 1 entries (1 files):
- diagnostics-4118973-supplementary.pdf
